# Supplementary material for: Episodic intraplate magmatism fed by a long-lived melt channel of distal plume origin
Source: Sci Adv. 2023 Jun 9;9(23):eadd3761. doi: 10.1126/sciadv.add3761 (PMC10256159; doi:10.1126/sciadv.add3761)
Supplement: Supplementary file 2 — Data S1 [file sciadv.add3761_data_s1.zip]

Archive with 1 entries (1 files):
- add3761_Data_S1.xlsx
