# Supplementary material for: Episodic intraplate magmatism fed by a long-lived melt channel of distal plume origin
Source: Sci Adv. 2023 Jun 9;9(23):eadd3761. doi: 10.1126/sciadv.add3761 (PMC10256159; doi:10.1126/sciadv.add3761)
Supplement: Supplementary file 2 — Data S1 [file sciadv.add3761_data_s1.zip › add3761_Data_S1.xlsx]

## Sheet: Full raw data
Run_ID	Sample	Alias	Material	PrincipalInvestigator	Project	Locality	System	Run_Date	Run_Hour	Run_SecSince1904	Date_Last_Saved	Irrad_hole_#	File	Version	LoginSessionID	History	Comment	Fit_Type	Signal_Norm.	Run Script	Ar36_Over_Ar39	Ar36_Over_Ar39_Er	PctAr36Ca	Ar37_Over_Ar39	Ar37_Over_Ar39_Er	Ca_Over_K	Ca_Over_K_Er	Cl_Over_K	Cl_Over_K_Er	Ar38_Over_Ar39	Ar38_Over_Ar39_Er	Ar40_Over_Ar39	Ar40_Over_Ar39_Er	Ar40Rad_Over_Ar39	Ar40Rad_Over_Ar39_Er	PctAr40Rad	PctAr40Rad_Er	Age	Age_Er	Age_Er_with_J_er	Age_Monte_Carlo	Fract_40Ar_Rad	Fract_40Ar_Atm	Fract_40Ar_K	Fract_39Ar_K	Fract_39Ar_Ca	Fract_38Ar_K	Fract_38Ar_Atm	Fract_38Ar_Cl
30998-01A	205 1253A 34R 3w		groundmass	Naif	Naif	Cocos Plate ODP Site 1253	10	2019-03-17	8.78333	1550000000	2019-03-20 09:37:00	4	129.236.40.49	8.217	997	Multiplier Baseline = A @ 3/17/19 9:27 AM; Ar40 = L, deleting cycle 1 @ 3/17/19 9:27 AM; Ar39 = L, deleting cycle 1 @ 3/17/19 9:27 AM; Ar38 = L @ 3/17/19 9:27 AM; Ar37 = L @ 3/17/19 9:27 AM; Ar36 = L @ 3/17/19 9:27 AM; Ar40 = L, deleting cycle 1 @ 3/20/19 9:17 AM; Ar39 = L, deleting cycle 1 @ 3/20/19 9:17 AM; Ar38 = L, deleting cycle 1 @ 3/20/19 9:17 AM; Ar37 = L, deleting cycle 1 @ 3/20/19 9:17 …	DISK 1139	LLLLL A	1	Unknown	1.89038	0.0121012	0.0567864	4.05086	0.0484142	7.96209	0.108659	0.0366471	0.0144379	0.382986	0.0054332	580.338	3.63521	16.3135	1.46908	2.80312	0.251272	29.7888	8.68693	8.687	8.57201	0.0280312	0.971967	1.25e-06	0.997185	0.0028153	0.0317653	0.935125	0.0329029
30998-01B	205 1253A 34R 3w		groundmass	Naif	Naif	Cocos Plate ODP Site 1253	10	2019-03-17	14.8	1550000000	2019-03-20 09:37:00	4	129.236.40.49	8.217	997	Multiplier Baseline = A @ 3/17/19 3:27 PM; Ar40 = L, deleting cycle 1 @ 3/17/19 3:27 PM; Ar39 = L, deleting cycle 1 @ 3/17/19 3:27 PM; Ar38 = L @ 3/17/19 3:27 PM; Ar37 = L @ 3/17/19 3:27 PM; Ar36 = L @ 3/17/19 3:27 PM; Ar40 = L, deleting cycle 1 @ 3/20/19 9:17 AM; Ar39 = L, deleting cycle 1 @ 3/20/19 9:17 AM; Ar38 = L, deleting cycle 1 @ 3/20/19 9:17 AM; Ar37 = L, deleting cycle 1 @ 3/20/19 9:17 …	DISK 1139	LLLLL A	1	Unknown	0.22207	0.0029106	0.40594	3.40178	0.0470575	6.68329	0.102392	0.0151768	0.0087681	0.0593838	0.0030026	78.397	0.703205	12.3937	0.899732	15.7717	1.13955	22.6752	1.9176	1.9178	1.92042	0.157715	0.842276	9.29e-06	0.997636	0.0023642	0.204957	0.706	0.0879196
30998-01C	205 1253A 34R 3w		groundmass	Naif	Naif	Cocos Plate ODP Site 1253	10	2019-03-17	20.6833	1550000000	2019-03-20 09:37:00	4	129.236.40.49	8.217	997	Multiplier Baseline = A @ 3/17/19 9:21 PM; Ar40 = L, deleting cycle 1 @ 3/17/19 9:21 PM; Ar39 = L, deleting cycle 1 @ 3/17/19 9:21 PM; Ar38 = L @ 3/17/19 9:21 PM; Ar37 = L @ 3/17/19 9:21 PM; Ar36 = L @ 3/17/19 9:21 PM; Ar40 = L, deleting cycle 1 @ 3/20/19 9:17 AM; Ar39 = L, deleting cycle 1 @ 3/20/19 9:17 AM; Ar38 = L, deleting cycle 1 @ 3/20/19 9:17 AM; Ar37 = L, deleting cycle 1 @ 3/20/19 9:17 …	DISK 1139	LLLLL A	1	Unknown	0.0630905	0.0009585	1.40297	3.34016	0.0295563	6.56195	0.0723365	0	0.0033375	0.0226128	0.0011372	28.5841	0.210683	10.0346	0.339292	35.0248	1.17521	18.3806	0.681701	0.682076	0.683775	0.350239	0.649736	2.55e-05	0.997679	0.0023214	0.538265	0.521467	0
30998-01D	205 1253A 34R 3w		groundmass	Naif	Naif	Cocos Plate ODP Site 1253	10	2019-03-18	1.05	1550000000	2019-03-20 09:37:00	4	129.236.40.49	8.217	997	Multiplier Baseline = A @ 3/18/19 1:43 AM; Ar40 = L, deleting cycle 1 @ 3/18/19 1:43 AM; Ar39 = L, deleting cycle 1 @ 3/18/19 1:43 AM; Ar38 = L @ 3/18/19 1:43 AM; Ar37 = L @ 3/18/19 1:43 AM; Ar36 = L @ 3/18/19 1:43 AM; Ar40 = L, deleting cycle 1 @ 3/20/19 9:17 AM; Ar39 = L, deleting cycle 1 @ 3/20/19 9:17 AM; Ar38 = L, deleting cycle 1 @ 3/20/19 9:17 AM; Ar37 = L, deleting cycle 1 @ 3/20/19 9:17 …	DISK 1139	LLLLL A	1	Unknown	0.0365557	0.0007792	2.977	4.10665	0.0348105	8.07207	0.0866156	0	0.001987	0.0187248	0.0006706	20.4843	0.180812	9.92273	0.289208	48.3041	1.40768	18.1768	0.549361	0.549816	0.549762	0.483024	0.516941	3.55e-05	0.997146	0.0028541	0.649684	0.359059	0
30998-01E	205 1253A 34R 3w		groundmass	Naif	Naif	Cocos Plate ODP Site 1253	10	2019-03-18	17.6333	1550000000	2019-03-20 09:37:00	4	129.236.40.49	8.217	997	Multiplier Baseline = A @ 3/18/19 6:20 PM; Ar40 = L, deleting cycle 1 @ 3/18/19 6:20 PM; Ar39 = L, deleting cycle 1 @ 3/18/19 6:20 PM; Ar38 = L @ 3/18/19 6:20 PM; Ar37 = L @ 3/18/19 6:20 PM; Ar36 = L @ 3/18/19 6:20 PM; Ar40 = L, deleting cycle 1 @ 3/20/19 9:17 AM; Ar39 = L, deleting cycle 1 @ 3/20/19 9:17 AM; Ar38 = L, deleting cycle 1 @ 3/20/19 9:17 AM; Ar37 = L, deleting cycle 1 @ 3/20/19 9:17 …	DISK 1139	LLLLL A	1	Unknown	0.105956	0.0010043	1.81637	7.26247	0.052976	14.3066	0.140681	0.0089368	0.0031527	0.0350672	0.0010732	40.9556	0.209263	9.94553	0.32867	24.1615	0.784414	18.2183	0.76799	0.768317	0.774946	0.241611	0.758371	1.77e-05	0.994953	0.0050474	0.346147	0.562359	0.0874348
30998-01F	205 1253A 34R 3w		groundmass	Naif	Naif	Cocos Plate ODP Site 1253	10	2019-03-18	18.3833	1550000000	2019-03-20 09:37:00	4	129.236.40.49	8.217	997	Multiplier Baseline = A @ 3/18/19 7:03 PM; Ar40 = L, deleting cycle 1 @ 3/18/19 7:03 PM; Ar39 = L, deleting cycle 1 @ 3/18/19 7:03 PM; Ar38 = L @ 3/18/19 7:03 PM; Ar37 = L @ 3/18/19 7:03 PM; Ar36 = L @ 3/18/19 7:03 PM; Ar40 = L, deleting cycle 1 @ 3/20/19 9:17 AM; Ar39 = L, deleting cycle 1 @ 3/20/19 9:17 AM; Ar38 = L, deleting cycle 1 @ 3/20/19 9:17 AM; Ar37 = L, deleting cycle 1 @ 3/20/19 9:17 …	DISK 1139	LLLLL A	1	Unknown	0.256773	0.0017564	1.0816	10.4802	0.0875285	20.692	0.22043	0.0077091	0.0049754	0.0631032	0.0016945	86.5106	0.397276	10.7555	0.51962	12.3422	0.590461	19.6942	1.48936	1.48956	1.46023	0.123421	0.876571	8.38e-06	0.992716	0.0072838	0.191926	0.762999	0.0418196
30998-01G	205 1253A 34R 3w		groundmass	Naif	Naif	Cocos Plate ODP Site 1253	10	2019-03-18	19.1	1550000000	2019-03-20 09:37:00	4	129.236.40.49	8.217	997	Multiplier Baseline = A @ 3/18/19 7:46 PM; Ar40 = L, deleting cycle 1 @ 3/18/19 7:46 PM; Ar39 = L, deleting cycle 1 @ 3/18/19 7:46 PM; Ar38 = L @ 3/18/19 7:46 PM; Ar37 = L @ 3/18/19 7:46 PM; Ar36 = L @ 3/18/19 7:46 PM; Ar40 = L, deleting cycle 1 @ 3/20/19 9:17 AM; Ar39 = L, deleting cycle 1 @ 3/20/19 9:17 AM; Ar38 = L, deleting cycle 1 @ 3/20/19 9:17 AM; Ar37 = L, deleting cycle 1 @ 3/20/19 9:17 …	DISK 1139	LLLLL A	1	Unknown	0.217172	0.0018151	1.37954	11.3056	0.0953813	22.3344	0.239598	0.0029153	0.0044446	0.0539226	0.0015114	73.6255	0.419708	9.75724	0.535582	13.1485	0.715862	17.8751	1.37881	1.37899	1.37899	0.131484	0.868506	9.84e-06	0.992143	0.0078574	0.224472	0.752922	0.0184964
30998-01H	205 1253A 34R 3w		groundmass	Naif	Naif	Cocos Plate ODP Site 1253	10	2019-03-18	19.8167	1550000000	2019-03-20 09:37:00	4	129.236.40.49	8.217	997	Multiplier Baseline = A @ 3/18/19 8:29 PM; Ar40 = L, deleting cycle 1 @ 3/18/19 8:29 PM; Ar39 = L, deleting cycle 1 @ 3/18/19 8:29 PM; Ar38 = L @ 3/18/19 8:29 PM; Ar37 = L @ 3/18/19 8:29 PM; Ar36 = L @ 3/18/19 8:29 PM; Ar40 = L, deleting cycle 1 @ 3/20/19 9:17 AM; Ar39 = L, deleting cycle 1 @ 3/20/19 9:17 AM; Ar38 = L, deleting cycle 1 @ 3/20/19 9:17 AM; Ar37 = L, deleting cycle 1 @ 3/20/19 9:17 …	DISK 1139	LLLLL A	1	Unknown	0.158507	0.0025994	1.80675	10.8069	0.125693	21.3418	0.285823	0.0187197	0.0073599	0.0482306	0.0024913	57.6163	0.584378	11.2314	0.878929	19.3472	1.51229	20.5606	1.75244	1.75263	1.76199	0.19347	0.806518	1.26e-05	0.992489	0.0075108	0.251051	0.611724	0.132833
30998-01I	205 1253A 34R 3w		groundmass	Naif	Naif	Cocos Plate ODP Site 1253	10	2019-03-19	16.9333	1550000000	2019-03-20 09:37:00	4	129.236.40.49	8.217	997	Multiplier Baseline = A @ 3/19/19 5:36 PM; Ar40 = L, deleting cycle 1 @ 3/19/19 5:36 PM; Ar39 = L, deleting cycle 1 @ 3/19/19 5:36 PM; Ar38 = L @ 3/19/19 5:36 PM; Ar37 = L @ 3/19/19 5:36 PM; Ar36 = L @ 3/19/19 5:36 PM; Ar40 = L, deleting cycle 1 @ 3/20/19 9:17 AM; Ar39 = L, deleting cycle 1 @ 3/20/19 9:17 AM; Ar38 = L, deleting cycle 1 @ 3/20/19 9:17 AM; Ar37 = L, deleting cycle 1 @ 3/20/19 9:17 …	DISK 1139	LLLLL A	1	Unknown	0.0796644	0.0019456	2.71804	8.17099	0.0663738	16.1066	0.168756	0.000751	0.0050701	0.0272392	0.001707	32.6329	0.424143	9.54829	0.689093	29.0942	2.10912	17.4941	1.30718	1.30736	1.27892	0.290935	0.709043	2.22e-05	0.994321	0.0056788	0.44534	0.539328	0.0094526
30998-01J	205 1253A 34R 3w		groundmass	Naif	Naif	Cocos Plate ODP Site 1253	10	2019-03-19	17.65	1550000000	2019-03-20 09:37:00	4	129.236.40.49	8.217	997	Multiplier Baseline = A @ 3/19/19 6:19 PM; Ar40 = L, deleting cycle 1 @ 3/19/19 6:19 PM; Ar39 = L, deleting cycle 1 @ 3/19/19 6:19 PM; Ar38 = L @ 3/19/19 6:19 PM; Ar37 = L @ 3/19/19 6:19 PM; Ar36 = L @ 3/19/19 6:19 PM; Ar40 = L, deleting cycle 1 @ 3/20/19 9:17 AM; Ar39 = L, deleting cycle 1 @ 3/20/19 9:17 AM; Ar38 = L, deleting cycle 1 @ 3/20/19 9:17 AM; Ar37 = L, deleting cycle 1 @ 3/20/19 9:17 …	DISK 1139	LLLLL A	1	Unknown	0.0462626	0.0021669	3.83069	6.68745	0.0595617	13.1686	0.146	0.0076367	0.0055886	0.0233291	0.0018772	23.3366	0.492747	10.0999	0.808187	43.0795	3.52694	18.4997	1.48668	1.48686	1.45608	0.430781	0.569187	3.11e-05	0.995352	0.0046478	0.520522	0.361506	0.112353
30998-01K	205 1253A 34R 3w		groundmass	Naif	Naif	Cocos Plate ODP Site 1253	10	2019-03-19	18.3667	1550000000	2019-03-20 09:37:00	4	129.236.40.49	8.217	997	Multiplier Baseline = A @ 3/19/19 7:02 PM; Ar40 = L, deleting cycle 1 @ 3/19/19 7:02 PM; Ar39 = L, deleting cycle 1 @ 3/19/19 7:02 PM; Ar38 = L @ 3/19/19 7:02 PM; Ar37 = L @ 3/19/19 7:02 PM; Ar36 = L @ 3/19/19 7:02 PM; Ar40 = L, deleting cycle 1 @ 3/20/19 9:17 AM; Ar39 = L, deleting cycle 1 @ 3/20/19 9:17 AM; Ar38 = L, deleting cycle 1 @ 3/20/19 9:17 AM; Ar37 = L, deleting cycle 1 @ 3/20/19 9:17 …	DISK 1139	LLLLL A	1	Unknown	0.0409297	0.0022439	4.13823	6.39155	0.0535401	12.5833	0.134235	0.0274472	0.0071714	0.0291309	0.0024293	21.9559	0.516725	10.2872	0.841014	46.647	3.92088	18.8409	1.54229	1.54247	1.52346	0.466455	0.533512	3.31e-05	0.995558	0.0044421	0.416939	0.255306	0.323454
30998-01L	205 1253A 34R 3w		groundmass	Naif	Naif	Cocos Plate ODP Site 1253	10	2019-03-19	19.1333	1550000000	2019-03-20 09:37:00	4	129.236.40.49	8.217	997	Multiplier Baseline = A @ 3/19/19 7:48 PM; Ar40 = L, deleting cycle 1 @ 3/19/19 7:48 PM; Ar39 = L, deleting cycle 1 @ 3/19/19 7:48 PM; Ar38 = L @ 3/19/19 7:48 PM; Ar37 = L @ 3/19/19 7:48 PM; Ar36 = L @ 3/19/19 7:48 PM; Ar40 = L, deleting cycle 1 @ 3/20/19 9:17 AM; Ar39 = L, deleting cycle 1 @ 3/20/19 9:17 AM; Ar38 = L, deleting cycle 1 @ 3/20/19 9:17 AM; Ar37 = L, deleting cycle 1 @ 3/20/19 9:17 …	DISK 1139	LLLLL A	1	Unknown	0.0384073	0.002394	4.49339	6.51242	0.0704372	12.8224	0.162588	0.0033644	0.0059572	0.0203807	0.0019982	20.5872	0.544884	9.67867	0.891048	46.802	4.4284	17.7319	1.63272	1.63287	1.66112	0.468004	0.531961	3.53e-05	0.995474	0.0045261	0.595897	0.341175	0.0566651
30995-01A	205 1253A 10R 1w		groundmass	Naif	Naif	Cocos Plate ODP Site 1253	10	2019-03-17	6.36667	1550000000	2022-02-22 16:15:00	1	129.236.40.49	8.217	997	Multiplier Baseline = A @ 3/17/19 7:06 AM; Ar40 = L, deleting cycle 1 @ 3/17/19 7:06 AM; Ar39 = L, deleting cycle 1 @ 3/17/19 7:06 AM; Ar38 = L @ 3/17/19 7:06 AM; Ar37 = L @ 3/17/19 7:06 AM; Ar36 = L @ 3/17/19 7:06 AM; Ar40 = L, deleting cycle 1 @ 3/20/19 9:17 AM; Ar39 = L, deleting cycle 1 @ 3/20/19 9:17 AM; Ar38 = L, deleting cycle 1 @ 3/20/19 9:17 AM; Ar37 = L, deleting cycle 1 @ 3/20/19 9:17 …	DISK 1139	LLLLL A	1	Unknown	7.78619	0.0664605	0.0241602	7.09871	0.0908203	13.9825	0.20154	0.0604888	0.0471843	1.50864	0.0205582	2349.82	20.1838	25.8619	4.28892	1.09516	0.181257	47.0019	34.5482	34.5483	34.407	0.0109516	0.989048	3.09e-07	0.995066	0.0049336	0.0080468	0.978103	0.0137576
30995-01B	205 1253A 10R 1w		groundmass	Naif	Naif	Cocos Plate ODP Site 1253	10	2019-03-17	12.5833	1550000000	2022-02-22 16:15:00	1	129.236.40.49	8.217	997	Multiplier Baseline = A @ 3/17/19 1:15 PM; Ar40 = L, deleting cycle 1 @ 3/17/19 1:15 PM; Ar39 = L, deleting cycle 1 @ 3/17/19 1:15 PM; Ar38 = L @ 3/17/19 1:15 PM; Ar37 = L @ 3/17/19 1:15 PM; Ar36 = L @ 3/17/19 1:15 PM; Ar40 = L, deleting cycle 1 @ 3/20/19 9:17 AM; Ar39 = L, deleting cycle 1 @ 3/20/19 9:17 AM; Ar38 = L, deleting cycle 1 @ 3/20/19 9:17 AM; Ar37 = L, deleting cycle 1 @ 3/20/19 9:17 …	DISK 1139	LLLLL A	1	Unknown	2.02796	0.0289242	0.128911	9.86513	0.184911	19.4691	0.38795	0.0270107	0.0424221	0.405488	0.0151922	612.771	7.96694	8.14058	4.45892	1.31938	0.722444	14.9255	12.0937	12.0938	12.0048	0.0131938	0.986805	1.18e-06	0.993144	0.0068563	0.029881	0.94683	0.0228125
30995-01C	205 1253A 10R 1w		groundmass	Naif	Naif	Cocos Plate ODP Site 1253	10	2019-03-17	18.5167	1550000000	2022-02-22 16:15:00	1	129.236.40.49	8.217	997	Multiplier Baseline = A @ 3/17/19 7:11 PM; Ar40 = L, deleting cycle 1 @ 3/17/19 7:11 PM; Ar39 = L, deleting cycle 1 @ 3/17/19 7:11 PM; Ar38 = L @ 3/17/19 7:11 PM; Ar37 = L @ 3/17/19 7:11 PM; Ar36 = L @ 3/17/19 7:11 PM; Ar40 = L, deleting cycle 1 @ 3/20/19 9:17 AM; Ar39 = L, deleting cycle 1 @ 3/20/19 9:17 AM; Ar38 = L, deleting cycle 1 @ 3/20/19 9:17 AM; Ar37 = L, deleting cycle 1 @ 3/20/19 9:17 …	DISK 1139	LLLLL A	1	Unknown	1.06336	0.0104789	0.299433	12.0153	0.134629	23.7483	0.309864	0	0.0153895	0.211653	0.0053972	330.179	2.808	13.7657	2.12706	4.13436	0.637553	25.1682	6.07978	6.07986	6.06497	0.0413435	0.958654	2.19e-06	0.991649	0.0083506	0.0571602	0.949526	0
30995-01D	205 1253A 10R 1w		groundmass	Naif	Naif	Cocos Plate ODP Site 1253	10	2019-03-17	22.8833	1550000000	2022-02-22 16:15:00	1	129.236.40.49	8.217	997	Multiplier Baseline = A @ 3/17/19 11:33 PM; Ar40 = L, deleting cycle 1 @ 3/17/19 11:33 PM; Ar39 = L, deleting cycle 1 @ 3/17/19 11:33 PM; Ar38 = L @ 3/17/19 11:33 PM; Ar37 = L @ 3/17/19 11:33 PM; Ar36 = L @ 3/17/19 11:33 PM; Ar40 = L, deleting cycle 1 @ 3/20/19 9:17 AM; Ar39 = L, deleting cycle 1 @ 3/20/19 9:17 AM; Ar38 = L, deleting cycle 1 @ 3/20/19 9:17 AM; Ar37 = L, deleting cycle 1 @ 3/20/19…	DISK 1139	LLLLL A	1	Unknown	0.614745	0.0066705	0.605783	14.0529	0.200378	27.8153	0.438223	0.0273254	0.014703	0.137513	0.0050464	193.701	1.67928	11.3852	1.65806	5.82034	0.845973	20.8405	4.0688	4.06888	4.05098	0.0582032	0.941793	3.73e-06	0.990233	0.0097668	0.0878526	0.842292	0.0678521
30995-01E	205 1253A 10R 1w		groundmass	Naif	Naif	Cocos Plate ODP Site 1253	10	2019-03-18	4.76667	1550000000	2022-02-22 16:15:00	1	129.236.40.49	8.217	997	Multiplier Baseline = A @ 3/18/19 5:26 AM; Ar40 = L, deleting cycle 1 @ 3/18/19 5:26 AM; Ar39 = L, deleting cycle 1 @ 3/18/19 5:26 AM; Ar38 = L @ 3/18/19 5:26 AM; Ar37 = L @ 3/18/19 5:26 AM; Ar36 = L @ 3/18/19 5:26 AM; Ar40 = L, deleting cycle 1 @ 3/20/19 9:17 AM; Ar39 = L, deleting cycle 1 @ 3/20/19 9:17 AM; Ar38 = L, deleting cycle 1 @ 3/20/19 9:17 AM; Ar37 = L, deleting cycle 1 @ 3/20/19 9:17 …	DISK 1139	LLLLL A	1	Unknown	0.638475	0.0042962	0.682968	16.455	0.154827	32.6249	0.376193	0	0.0105622	0.128606	0.0036092	199.638	1.06738	10.4354	1.01635	5.16742	0.501698	19.1111	3.38675	3.38684	3.35166	0.051674	0.948322	3.61e-06	0.988564	0.0114362	0.0937782	0.934666	0
30995-01F	205 1253A 10R 1w		groundmass	Naif	Naif	Cocos Plate ODP Site 1253	10	2019-03-18	5.53333	1550000000	2022-02-22 16:15:00	1	129.236.40.49	8.217	997	Multiplier Baseline = A @ 3/18/19 6:12 AM; Ar40 = L, deleting cycle 1 @ 3/18/19 6:12 AM; Ar39 = L, deleting cycle 1 @ 3/18/19 6:12 AM; Ar38 = L @ 3/18/19 6:12 AM; Ar37 = L @ 3/18/19 6:12 AM; Ar36 = L @ 3/18/19 6:12 AM; Ar40 = L, deleting cycle 1 @ 3/20/19 9:17 AM; Ar39 = L, deleting cycle 1 @ 3/20/19 9:17 AM; Ar38 = L, deleting cycle 1 @ 3/20/19 9:17 AM; Ar37 = L, deleting cycle 1 @ 3/20/19 9:17 …	DISK 1139	LLLLL A	1	Unknown	0.444857	0.003291	0.859732	14.4324	0.131477	28.5741	0.322497	0.0118909	0.0084801	0.100023	0.0029178	144.109	0.881124	12.5599	0.764547	8.62819	0.520575	22.9775	2.42056	2.42073	2.38045	0.0862815	0.913713	5.01e-06	0.989969	0.0100305	0.120749	0.83584	0.0405825
30995-01G	205 1253A 10R 1w		groundmass	Naif	Naif	Cocos Plate ODP Site 1253	10	2019-03-18	6.25	1550000000	2022-02-22 16:15:00	1	129.236.40.49	8.217	997	Multiplier Baseline = A @ 3/18/19 6:55 AM; Ar40 = L, deleting cycle 1 @ 3/18/19 6:55 AM; Ar39 = L, deleting cycle 1 @ 3/18/19 6:55 AM; Ar38 = L @ 3/18/19 6:55 AM; Ar37 = L @ 3/18/19 6:55 AM; Ar36 = L @ 3/18/19 6:55 AM; Ar40 = L, deleting cycle 1 @ 3/20/19 9:17 AM; Ar39 = L, deleting cycle 1 @ 3/20/19 9:17 AM; Ar38 = L, deleting cycle 1 @ 3/20/19 9:17 AM; Ar37 = L, deleting cycle 1 @ 3/20/19 9:17 …	DISK 1139	LLLLL A	1	Unknown	0.225854	0.0023518	1.21616	10.365	0.0975333	20.4629	0.235485	0.0080186	0.0051844	0.0573529	0.0017527	77.5398	0.529115	11.0077	0.730782	14.0941	0.931004	20.1534	1.67277	1.67296	1.63932	0.140939	0.859051	9.35e-06	0.992796	0.0072037	0.211186	0.737408	0.0478638
30995-01H	205 1253A 10R 1w		groundmass	Naif	Naif	Cocos Plate ODP Site 1253	10	2019-03-18	6.96667	1550000000	2022-02-22 16:15:00	1	129.236.40.49	8.217	997	Multiplier Baseline = A @ 3/18/19 7:38 AM; Ar40 = L, deleting cycle 1 @ 3/18/19 7:38 AM; Ar39 = L, deleting cycle 1 @ 3/18/19 7:38 AM; Ar38 = L @ 3/18/19 7:38 AM; Ar37 = L @ 3/18/19 7:38 AM; Ar36 = L @ 3/18/19 7:38 AM; Ar40 = L, deleting cycle 1 @ 3/20/19 9:17 AM; Ar39 = L, deleting cycle 1 @ 3/20/19 9:17 AM; Ar38 = L, deleting cycle 1 @ 3/20/19 9:17 AM; Ar37 = L, deleting cycle 1 @ 3/20/19 9:17 …	DISK 1139	LLLLL A	1	Unknown	0.148835	0.0022229	1.42069	7.97916	0.0804615	15.7264	0.189601	0.0151485	0.0057586	0.0452958	0.0019455	53.2804	0.469125	9.52796	0.747929	17.7838	1.39427	17.4571	1.52019	1.52035	1.50333	0.177835	0.822151	1.36e-05	0.994455	0.0055455	0.267847	0.614017	0.114683
30995-01I	205 1253A 10R 1w		groundmass	Naif	Naif	Cocos Plate ODP Site 1253	10	2019-03-19	2.46667	1550000000	2022-02-22 16:15:00	1	129.236.40.49	8.217	997	Multiplier Baseline = A @ 3/19/19 3:08 AM; Ar40 = L, deleting cycle 1 @ 3/19/19 3:08 AM; Ar39 = L, deleting cycle 1 @ 3/19/19 3:08 AM; Ar38 = L @ 3/19/19 3:08 AM; Ar37 = L @ 3/19/19 3:08 AM; Ar36 = L @ 3/19/19 3:08 AM; Ar40 = L, deleting cycle 1 @ 3/20/19 9:17 AM; Ar39 = L, deleting cycle 1 @ 3/20/19 9:17 AM; Ar38 = L, deleting cycle 1 @ 3/20/19 9:17 AM; Ar37 = L, deleting cycle 1 @ 3/20/19 9:17 …	DISK 1139	LLLLL A	1	Unknown	0.0916056	0.0024892	2.09245	7.23321	0.0733535	14.2487	0.172615	0.0173736	0.0053053	0.0352426	0.001779	36.3911	0.564559	9.66182	0.879746	26.417	2.4154	17.7011	1.65694	1.65709	1.66712	0.264165	0.735815	2e-05	0.994973	0.0050271	0.344432	0.48241	0.169136
30995-01J	205 1253A 10R 1w		groundmass	Naif	Naif	Cocos Plate ODP Site 1253	10	2019-03-19	3.18333	1550000000	2022-02-22 16:15:00	1	129.236.40.49	8.217	997	Multiplier Baseline = A @ 3/19/19 3:51 AM; Ar40 = L, deleting cycle 1 @ 3/19/19 3:51 AM; Ar39 = L, deleting cycle 1 @ 3/19/19 3:51 AM; Ar38 = L @ 3/19/19 3:51 AM; Ar37 = L @ 3/19/19 3:51 AM; Ar36 = L @ 3/19/19 3:51 AM; Ar40 = L, deleting cycle 1 @ 3/20/19 9:17 AM; Ar39 = L, deleting cycle 1 @ 3/20/19 9:17 AM; Ar38 = L, deleting cycle 1 @ 3/20/19 9:17 AM; Ar37 = L, deleting cycle 1 @ 3/20/19 9:17 …	DISK 1139	LLLLL A	1	Unknown	0.0714194	0.0027321	2.33059	6.28109	0.084729	12.3649	0.185751	0.0136938	0.0088931	0.0301939	0.0030158	29.6838	0.61815	8.89618	1.00145	29.8397	3.39308	16.3047	1.85579	1.8559	1.86234	0.29839	0.701586	2.45e-05	0.995635	0.0043654	0.402291	0.437926	0.155706
30995-01K	205 1253A 10R 1w		groundmass	Naif	Naif	Cocos Plate ODP Site 1253	10	2019-03-19	3.95	1550000000	2022-02-22 16:15:00	1	129.236.40.49	8.217	997	Multiplier Baseline = A @ 3/19/19 4:37 AM; Ar40 = L, deleting cycle 1 @ 3/19/19 4:37 AM; Ar39 = L, deleting cycle 1 @ 3/19/19 4:37 AM; Ar38 = L @ 3/19/19 4:37 AM; Ar37 = L @ 3/19/19 4:37 AM; Ar36 = L @ 3/19/19 4:37 AM; Ar40 = L, deleting cycle 1 @ 3/20/19 9:17 AM; Ar39 = L, deleting cycle 1 @ 3/20/19 9:17 AM; Ar38 = L, deleting cycle 1 @ 3/20/19 9:17 AM; Ar37 = L, deleting cycle 1 @ 3/20/19 9:17 …	DISK 1139	LLLLL A	1	Unknown	0.0654142	0.0026303	2.36182	5.83006	0.0916747	11.4734	0.19571	0.0174299	0.0066901	0.0303577	0.0022528	27.6138	0.598703	8.57935	0.964712	30.944	3.51753	15.7265	1.78564	1.78574	1.79571	0.309432	0.690542	2.63e-05	0.995948	0.0040519	0.400246	0.39881	0.19718
30995-01L	205 1253A 10R 1w		groundmass	Naif	Naif	Cocos Plate ODP Site 1253	10	2019-03-19	4.66667	1550000000	2022-02-22 16:15:00	1	129.236.40.49	8.217	997	Multiplier Baseline = A @ 3/19/19 5:20 AM; Ar40 = L, deleting cycle 1 @ 3/19/19 5:20 AM; Ar39 = L, deleting cycle 1 @ 3/19/19 5:20 AM; Ar38 = L @ 3/19/19 5:20 AM; Ar37 = L @ 3/19/19 5:20 AM; Ar36 = L @ 3/19/19 5:20 AM; Ar40 = L, deleting cycle 1 @ 3/20/19 9:17 AM; Ar39 = L, deleting cycle 1 @ 3/20/19 9:17 AM; Ar38 = L, deleting cycle 1 @ 3/20/19 9:17 AM; Ar37 = L, deleting cycle 1 @ 3/20/19 9:17 …	DISK 1139	LLLLL A	1	Unknown	0.0722844	0.0032029	2.59421	7.07626	0.0830858	13.938	0.187901	0.0250968	0.0085506	0.0342368	0.0028806	30.038	0.737494	9.06094	1.18612	30.0173	3.9739	16.6053	2.18849	2.18859	2.1364	0.300166	0.69981	2.42e-05	0.995082	0.004918	0.354589	0.389832	0.251528
30995-01M	205 1253A 10R 1w		groundmass	Naif	Naif	Cocos Plate ODP Site 1253	10	2019-03-20	0.216667	1550000000	2022-02-22 16:15:00	1	129.236.40.49	8.217	997	Multiplier Baseline = A @ 3/20/19 12:53 AM; Ar40 = L, deleting cycle 1 @ 3/20/19 12:53 AM; Ar39 = L, deleting cycle 1 @ 3/20/19 12:53 AM; Ar38 = L @ 3/20/19 12:53 AM; Ar37 = L @ 3/20/19 12:53 AM; Ar36 = L @ 3/20/19 12:53 AM; Ar40 = L, deleting cycle 1 @ 3/20/19 9:17 AM; Ar39 = L, deleting cycle 1 @ 3/20/19 9:17 AM; Ar38 = L, deleting cycle 1 @ 3/20/19 9:17 AM; Ar37 = L, deleting cycle 1 @ 3/20/19…	DISK 1139	LLLLL A	1	Unknown	0.0712619	0.0050829	3.58841	9.64968	0.136371	19.0411	0.29779	0.0359339	0.0131757	0.0376386	0.0044231	29.0294	1.17014	8.57437	1.89715	29.3395	6.57041	15.7174	3.47754	3.47759	3.39819	0.293388	0.706587	2.5e-05	0.993294	0.0067065	0.321962	0.346011	0.327002
30995-01N	205 1253A 10R 1w		groundmass	Naif	Naif	Cocos Plate ODP Site 1253	10	2019-03-20	0.933333	1550000000	2022-02-22 16:15:00	1	129.236.40.49	8.217	997	Multiplier Baseline = A @ 3/20/19 1:36 AM; Ar40 = L, deleting cycle 1 @ 3/20/19 1:36 AM; Ar39 = L, deleting cycle 1 @ 3/20/19 1:36 AM; Ar38 = L @ 3/20/19 1:36 AM; Ar37 = L @ 3/20/19 1:36 AM; Ar36 = L @ 3/20/19 1:36 AM; Ar40 = L, deleting cycle 1 @ 3/20/19 9:17 AM; Ar39 = L, deleting cycle 1 @ 3/20/19 9:17 AM; Ar38 = L, deleting cycle 1 @ 3/20/19 9:17 AM; Ar37 = L, deleting cycle 1 @ 3/20/19 9:17 …	DISK 1139	LLLLL A	1	Unknown	0.0918369	0.0064725	3.9659	13.744	0.247514	27.198	0.523279	0.0521747	0.0145122	0.04689	0.0048239	35.737	1.48855	9.49649	2.41961	26.32	6.77176	17.3997	4.43147	4.43152	4.41665	0.263195	0.736785	2.02e-05	0.990448	0.0095521	0.257698	0.356531	0.380026
31002-01A	FC-EK		sanidine	hemming	monitor	Fish Canyon	10	2019-01-24	1.15	1550000000	2019-01-26 16:19:00	8	129.236.40.49	8.217	997	Multiplier Baseline = A @ 1/24/19 1:41 AM; Ar40 = L, deleting cycle 1 @ 1/24/19 1:41 AM; Ar39 = L, deleting cycle 1 @ 1/24/19 1:41 AM; Ar38 = L @ 1/24/19 1:41 AM; Ar37 = L @ 1/24/19 1:41 AM; Ar36 = L @ 1/24/19 1:41 AM; Ar40 = L, deleting cycle 1 @ 1/26/19 3:48 PM; Ar39 = L, deleting cycle 1 @ 1/26/19 3:48 PM; Ar38 = L, deleting cycle 1 @ 1/26/19 3:48 PM; Ar37 = L, deleting cycle 1 @ 1/26/19 3:48 …	Disk 1125	LLLLL A	1	Unknown	0.001726	0.0001285	0.169603	0.0110466	0.0006303	0.0216515	0.00124	2.03e-05	0.0012475	0.0125337	0.0004299	15.9071	0.0407319	15.392	0.0883348	96.7658	0.269083	28.119	0.102413	0.108074	0.108799	0.967614	0.0323402	4.59e-05	0.999992	7.68e-06	0.973365	0.0260599	0.0005573
31002-02A	FC-EK		sanidine	hemming	monitor	Fish Canyon	10	2019-01-24	1.73333	1550000000	2019-01-26 16:19:00	8	129.236.40.49	8.217	997	Multiplier Baseline = A @ 1/24/19 2:16 AM; Ar40 = L, deleting cycle 1 @ 1/24/19 2:16 AM; Ar39 = L, deleting cycle 1 @ 1/24/19 2:16 AM; Ar38 = L @ 1/24/19 2:16 AM; Ar37 = L @ 1/24/19 2:16 AM; Ar36 = L @ 1/24/19 2:16 AM; Ar40 = L, deleting cycle 1 @ 1/26/19 3:48 PM; Ar39 = L, deleting cycle 1 @ 1/26/19 3:48 PM; Ar38 = L, deleting cycle 1 @ 1/26/19 3:48 PM; Ar37 = L, deleting cycle 1 @ 1/26/19 3:48 …	Disk 1125	LLLLL A	1	Unknown	0.0010697	0.0001453	0.226493	0.0091431	0.0004425	0.0179205	0.0008717	0	0.0014004	0.0121322	0.0004824	15.6059	0.0421349	15.2866	0.0910651	97.9579	0.301879	27.9277	0.110062	0.115279	0.1142	0.979534	0.0204197	4.68e-05	0.999994	6.35e-06	1.00558	0.016677	0
31002-03A	FC-EK		sanidine	hemming	monitor	Fish Canyon	10	2019-01-24	2.36667	1550000000	2019-01-26 16:19:00	8	129.236.40.49	8.217	997	Multiplier Baseline = A @ 1/24/19 2:54 AM; Ar40 = L, deleting cycle 1 @ 1/24/19 2:54 AM; Ar39 = L, deleting cycle 1 @ 1/24/19 2:54 AM; Ar38 = L @ 1/24/19 2:54 AM; Ar37 = L @ 1/24/19 2:54 AM; Ar36 = L @ 1/24/19 2:54 AM; Ar40 = L, deleting cycle 1 @ 1/26/19 3:48 PM; Ar39 = L, deleting cycle 1 @ 1/26/19 3:48 PM; Ar38 = L, deleting cycle 1 @ 1/26/19 3:48 PM; Ar37 = L, deleting cycle 1 @ 1/26/19 3:48 …	Disk 1125	LLLLL A	1	Unknown	0.0007307	9.26e-05	0.473031	0.0130427	0.0005525	0.025564	0.0010903	0	0.0008126	0.0120536	0.0002802	15.7772	0.0380993	15.5595	0.0839665	98.6237	0.206311	28.4226	0.0858669	0.0926846	0.0917631	0.986192	0.0137619	4.63e-05	0.999991	9.06e-06	1.01214	0.011437	0
31002-04A	FC-EK		sanidine	hemming	monitor	Fish Canyon	10	2019-01-24	2.95	1550000000	2019-01-26 16:19:00	8	129.236.40.49	8.217	997	Multiplier Baseline = A @ 1/24/19 3:29 AM; Ar40 = L, deleting cycle 1 @ 1/24/19 3:29 AM; Ar39 = L, deleting cycle 1 @ 1/24/19 3:29 AM; Ar38 = L @ 1/24/19 3:29 AM; Ar37 = L @ 1/24/19 3:29 AM; Ar36 = L @ 1/24/19 3:29 AM; Ar40 = L, deleting cycle 1 @ 1/26/19 3:48 PM; Ar39 = L, deleting cycle 1 @ 1/26/19 3:48 PM; Ar38 = L, deleting cycle 1 @ 1/26/19 3:48 PM; Ar37 = L, deleting cycle 1 @ 1/26/19 3:48 …	Disk 1125	LLLLL A	1	Unknown	0.0011354	0.0002143	0.124387	0.0053292	0.0007712	0.0104453	0.0015123	0	0.0016721	0.0115018	0.0005753	15.8667	0.045919	15.5274	0.104789	97.866	0.439911	28.3644	0.143087	0.147262	0.147381	0.978615	0.0213386	4.6e-05	0.999996	3.7e-06	1.0607	0.0186899	0
31002-05A	FC-EK		sanidine	hemming	monitor	Fish Canyon	10	2019-01-24	4.13333	1550000000	2019-01-26 16:19:00	8	129.236.40.49	8.217	997	Multiplier Baseline = A @ 1/24/19 4:40 AM; Ar40 = L, deleting cycle 1 @ 1/24/19 4:40 AM; Ar39 = L, deleting cycle 1 @ 1/24/19 4:40 AM; Ar38 = L @ 1/24/19 4:40 AM; Ar37 = L @ 1/24/19 4:40 AM; Ar36 = L @ 1/24/19 4:40 AM; Ar40 = L, deleting cycle 1 @ 1/26/19 3:48 PM; Ar39 = L, deleting cycle 1 @ 1/26/19 3:48 PM; Ar38 = L, deleting cycle 1 @ 1/26/19 3:48 PM; Ar37 = L, deleting cycle 1 @ 1/26/19 3:48 …	Disk 1125	LLLLL A	1	Unknown	0.0011095	0.0002625	0.129794	0.0054342	0.0009235	0.0106512	0.0018108	0.0013006	0.0016878	0.0128586	0.0005803	15.9322	0.054495	15.6007	0.117905	97.9235	0.525782	28.4972	0.172943	0.176445	0.177167	0.97919	0.020764	4.58e-05	0.999996	3.78e-06	0.94878	0.0163347	0.0348771
31002-06A	FC-EK		sanidine	hemming	monitor	Fish Canyon	10	2019-01-24	4.71667	1550000000	2019-01-26 16:19:00	8	129.236.40.49	8.217	997	Multiplier Baseline = A @ 1/24/19 5:15 AM; Ar40 = L, deleting cycle 1 @ 1/24/19 5:15 AM; Ar39 = L, deleting cycle 1 @ 1/24/19 5:15 AM; Ar38 = L @ 1/24/19 5:15 AM; Ar37 = L @ 1/24/19 5:15 AM; Ar36 = L @ 1/24/19 5:15 AM; Ar40 = L, deleting cycle 1 @ 1/26/19 3:48 PM; Ar39 = L, deleting cycle 1 @ 1/26/19 3:48 PM; Ar38 = L, deleting cycle 1 @ 1/26/19 3:48 PM; Ar37 = L, deleting cycle 1 @ 1/26/19 3:48 …	Disk 1125	LLLLL A	1	Unknown	0.0007775	7.24e-05	0.344606	0.0101108	0.0004154	0.0198173	0.00082	0	0.0008398	0.0123141	0.0002899	15.6774	0.0353116	15.4455	0.0804972	98.5243	0.175472	28.2158	0.0758008	0.0833401	0.0820627	0.985197	0.0147559	4.66e-05	0.999993	7.03e-06	0.990724	0.0119277	0
31005-01A	FC-EK		sanidine	hemming	monitor	Fish Canyon	10	2019-01-24	5.35	1550000000	2019-01-26 16:19:00	11	129.236.40.49	8.217	997	Multiplier Baseline = A @ 1/24/19 5:53 AM; Ar40 = L, deleting cycle 1 @ 1/24/19 5:53 AM; Ar39 = L, deleting cycle 1 @ 1/24/19 5:53 AM; Ar38 = L @ 1/24/19 5:53 AM; Ar37 = L @ 1/24/19 5:53 AM; Ar36 = L @ 1/24/19 5:53 AM; Ar40 = L, deleting cycle 1 @ 1/26/19 3:48 PM; Ar39 = L, deleting cycle 1 @ 1/26/19 3:48 PM; Ar38 = L, deleting cycle 1 @ 1/26/19 3:48 PM; Ar37 = L, deleting cycle 1 @ 1/26/19 3:48 …	Disk 1125	LLLLL A	1	Unknown	0.0014364	0.0001706	0.124842	0.0067667	0.0006367	0.0132628	0.0012497	0	0.0014987	0.0119552	0.000516	15.7418	0.0482373	15.3128	0.0976254	97.279	0.36323	27.9754	0.127434	0.131981	0.130508	0.972745	0.0272089	4.64e-05	0.999995	4.7e-06	1.02047	0.0227472	0
31005-02A	FC-EK		sanidine	hemming	monitor	Fish Canyon	10	2019-01-24	5.93333	1550000000	2019-01-26 16:19:00	11	129.236.40.49	8.217	997	Multiplier Baseline = A @ 1/24/19 6:29 AM; Ar40 = L, deleting cycle 1 @ 1/24/19 6:29 AM; Ar39 = L, deleting cycle 1 @ 1/24/19 6:29 AM; Ar38 = L @ 1/24/19 6:29 AM; Ar37 = L @ 1/24/19 6:29 AM; Ar36 = L @ 1/24/19 6:29 AM; Ar40 = L, deleting cycle 1 @ 1/26/19 3:48 PM; Ar39 = L, deleting cycle 1 @ 1/26/19 3:48 PM; Ar38 = L, deleting cycle 1 @ 1/26/19 3:48 PM; Ar37 = L, deleting cycle 1 @ 1/26/19 3:48 …	Disk 1125	LLLLL A	1	Unknown	-0.0004517	0.0002536	-0.317021	0.0054041	0.0008782	0.010592	0.0017221	0.0031965	0.0016541	0.0132164	0.0005689	15.3311	0.0578088	15.4657	0.118039	100.883	0.535336	28.2525	0.172789	0.176236	0.177353	1.00878	-0.0088265	4.76e-05	0.999996	3.76e-06	0.923094	-0.0065008	0.0833987
31005-03A	FC-EK		sanidine	hemming	monitor	Fish Canyon	10	2019-01-24	7.11667	1550000000	2019-01-26 16:19:00	11	129.236.40.49	8.217	997	Multiplier Baseline = A @ 1/24/19 7:39 AM; Ar40 = L, deleting cycle 1 @ 1/24/19 7:39 AM; Ar39 = L, deleting cycle 1 @ 1/24/19 7:39 AM; Ar38 = L @ 1/24/19 7:39 AM; Ar37 = L @ 1/24/19 7:39 AM; Ar36 = L @ 1/24/19 7:39 AM; Ar40 = L, deleting cycle 1 @ 1/26/19 3:48 PM; Ar39 = L, deleting cycle 1 @ 1/26/19 3:48 PM; Ar38 = L, deleting cycle 1 @ 1/26/19 3:48 PM; Ar37 = L, deleting cycle 1 @ 1/26/19 3:48 …	Disk 1125	LLLLL A	1	Unknown	-2.27e-05	0.00018	-11.6442	0.0099544	0.0008145	0.0195107	0.0015994	0.0021958	0.0013192	0.0129525	0.0004541	15.3632	0.0460399	15.3702	0.0987946	100.049	0.382775	28.0793	0.128283	0.132834	0.12961	1.00045	-0.0004926	4.75e-05	0.999993	6.92e-06	0.941898	-0.000371	0.0584575
31005-04A	FC-EK		sanidine	hemming	monitor	Fish Canyon	10	2019-01-24	7.7	1550000000	2019-01-26 16:19:00	11	129.236.40.49	8.217	997	Multiplier Baseline = A @ 1/24/19 8:14 AM; Ar40 = L, deleting cycle 1 @ 1/24/19 8:14 AM; Ar39 = L, deleting cycle 1 @ 1/24/19 8:14 AM; Ar38 = L @ 1/24/19 8:14 AM; Ar37 = L @ 1/24/19 8:14 AM; Ar36 = L @ 1/24/19 8:14 AM; Ar40 = L, deleting cycle 1 @ 1/26/19 3:48 PM; Ar39 = L, deleting cycle 1 @ 1/26/19 3:48 PM; Ar38 = L, deleting cycle 1 @ 1/26/19 3:48 PM; Ar37 = L, deleting cycle 1 @ 1/26/19 3:48 …	Disk 1125	LLLLL A	1	Unknown	-0.0011831	0.0003004	-0.151738	0.0067746	0.0010072	0.0132783	0.0019752	0	0.0019769	0.011664	0.0006794	15.4573	0.0588162	15.8104	0.129085	102.289	0.620929	28.8773	0.194657	0.197858	0.194994	1.02284	-0.0228868	4.72e-05	0.999995	4.71e-06	1.04595	-0.0192572	0
31005-05A	FC-EK		sanidine	hemming	monitor	Fish Canyon	10	2019-01-24	8.35	1550000000	2019-01-26 16:19:00	11	129.236.40.49	8.217	997	Multiplier Baseline = A @ 1/24/19 8:53 AM; Ar40 = L, deleting cycle 1 @ 1/24/19 8:53 AM; Ar39 = L, deleting cycle 1 @ 1/24/19 8:53 AM; Ar38 = L @ 1/24/19 8:53 AM; Ar37 = L @ 1/24/19 8:53 AM; Ar36 = L @ 1/24/19 8:53 AM; Ar40 = L, deleting cycle 1 @ 1/26/19 3:48 PM; Ar39 = L, deleting cycle 1 @ 1/26/19 3:48 PM; Ar38 = L, deleting cycle 1 @ 1/26/19 3:48 PM; Ar37 = L, deleting cycle 1 @ 1/26/19 3:48 …	Disk 1125	LLLLL A	1	Unknown	-0.00017	0.0001863	-1.02324	0.0065647	0.0006688	0.0128668	0.0013124	0	0.0017179	0.0117899	0.0005915	15.3984	0.0472198	15.449	0.10068	100.333	0.400278	28.2222	0.132248	0.136711	0.134821	1.00328	-0.0033296	4.74e-05	0.999995	4.56e-06	1.03478	-0.002761	0
31005-06A	FC-EK		sanidine	hemming	monitor	Fish Canyon	10	2019-01-24	8.93333	1550000000	2019-01-26 16:19:00	11	129.236.40.49	8.217	997	Multiplier Baseline = A @ 1/24/19 9:28 AM; Ar40 = L, deleting cycle 1 @ 1/24/19 9:28 AM; Ar39 = L, deleting cycle 1 @ 1/24/19 9:28 AM; Ar38 = L @ 1/24/19 9:28 AM; Ar37 = L @ 1/24/19 9:28 AM; Ar36 = L @ 1/24/19 9:28 AM; Ar40 = L, deleting cycle 1 @ 1/26/19 3:48 PM; Ar39 = L, deleting cycle 1 @ 1/26/19 3:48 PM; Ar38 = L, deleting cycle 1 @ 1/26/19 3:48 PM; Ar37 = L, deleting cycle 1 @ 1/26/19 3:48 …	Disk 1125	LLLLL A	1	Unknown	3.28e-05	0.000193	6.57176	0.008128	0.0008792	0.015931	0.0017251	0	0.0018659	0.0116669	0.0006425	15.4115	0.0508924	15.4017	0.103344	99.9406	0.413134	28.1366	0.139387	0.143604	0.141751	0.999359	0.000594	4.74e-05	0.999994	5.65e-06	1.04569	0.0004982	0
--- Status Index column ---
1: OK
--- Atmospheric argon ratios and discrimination ---
(40Ar/36Ar)atm	298.56 ¬± 0.31
(40Ar/38Ar)atm	1575 ¬± 2
Source of spectrometer discrimination value and error	Saved with run
Source of spectrometer sensitivity value and error	Saved with run
Source of detector intercalibration value and error	Data file, unless saved
--- Source of J and use of J Adjustment Table ---
Use J saved with run	FALSE
J adjustment table useage	Multiply times J
--- Minor irradiation parameters (see also Irradiation Data File) ---
(38Ar/37Ar)Ca	0.0000196 ¬± 8.160000e-7
(38Ar/39Ar)K	0.0122 ¬± 0.000027
P(36Cl/38Cl)	262.9 ¬± 1.1
--- Decay constants ---
Lambda 40K epsilon	5.800000e-11 ¬± 1.400000e-12
Lambda 40K Beta	4.884000e-10 ¬± 9.000000e-12
Lambda 37Ar	0.01975 ¬± 0
Lambda 39Ar	7.068000e-6 ¬± 0
Lambda 36Cl	6.308000e-9 ¬± 0
--- Calculation options ---
Normalize gain	TRUE
Use volume fraction delivered to ms to normalize gain	FALSE
Always calculate without ratios	FALSE
Calc. %40Ar* as %40*/(40*+40Atm)	TRUE
Omit 36Cl decay correction	FALSE
Number of trials in Monte Carlo sim.	10000
40Ar signal proxy	Ar40
39Ar signal proxy	Ar39
38Ar signal proxy	Ar38
37Ar signal proxy	Ar37
36Ar signal proxy	Ar36
37Ar/39Ar calculation	Normal
--- Isotope curve fitting ---
Parabolic vs. Linear probability cutoff	0.05
Error envelope as 1 or 2 sigma	1
Delete outliers within cycles before fit	FALSE
Average cycles before fit	FALSE
Delete outliers after fit	FALSE
Number of iterations of deleting outliers after fit	1
Cutoff for detecting outliers, sigma	2
Method of centroid location is	Arithmetic mean
--- Files ---
Irradiation data file	/Users/sidneyhemming/KAr/Macintosh HD:Users:sidneyhemming:Desktop:KAr:Untitled
J Adjustment table	/Users/sidneyhemming/KAr/Macintosh HD:Users:sidneyhemming:Desktop:KAr:Untitled
[truncated: 165 more columns]
